# Supplementary material for: Association between Early Phase Serum Albumin Levels and Outcomes of Post-Cardiac Arrest Patients: A Systematic Review and Meta-Analysis
Source: J Pers Med. 2022 Oct 29;12(11):1787. doi: 10.3390/jpm12111787 (PMC9697792; doi:10.3390/jpm12111787)
Supplement: Supplementary file 1 [file jpm-12-01787-s001.zip]

Archive with 1 entries (1 files):
- jpm-1871803-supplementary.pdf
